# Supplementary material for: Directions of Changes in the Health Values of Dairy Products in the Opinion of Consumers
Source: Nutrients. 2021 Jun 5;13(6):1945. doi: 10.3390/nu13061945 (PMC8230071; doi:10.3390/nu13061945)
Supplement: Supplementary file 1 [file nutrients-13-01945-s001.zip]

Archive with 1 entries (1 files):
- nutrients-1217752-supplementary.pdf
